# Supplementary material for: The Effect of Scale Insects on Growth Parameters of cv. Chardonnay and cv. Sauvignon Blanc Grapevines Grown in a Greenhouse
Source: Int J Mol Sci. 2023 Jan 12;24(2):1544. doi: 10.3390/ijms24021544 (PMC9866550; doi:10.3390/ijms24021544)
Supplement: Supplementary file 1 [file ijms-24-01544-s001.zip]

Archive with 2 entries (2 files):
- Table S2Relative VOC concentractions_26Nov2022_updated.pdf
- TableS1_Updated.pdf
